# Supplementary material for: Modulating mimicry: Exploring the roles of inhibitory control and social understanding in 5-year-olds' behavioral mimicry
Source: PLoS One. 2018 Mar 7;13(3):e0194102. doi: 10.1371/journal.pone.0194102 (PMC5841819; doi:10.1371/journal.pone.0194102)
Supplement: S1 File — (XLSX) [file pone.0194102.s002.xlsx]

## Sheet: Sheet1
ExpGroup1_ControlGroup2	CSUS	DayNightnCorr	Percent_FaceRub	Percent_HandRub	Sharer_Ratio	Keeper_Ratio	Selective_Mimicry	Total_Mimicry_Ratio
1	3.11111	MISSING	1.01984	8.79464	0.35	0.71	-0.36	0.65
1	3.11765	MISSING	0	4.29861	0.35	0	0.35	0.28
1	3.22222	MISSING	0	6.07314	0	0.49	-0.49	0.4
1	3.33333	15	1.84785	9.38707	0.64	0.76	-0.12	0.74
1	3.33333	10	0	3.77967	0	0.31	-0.31	0.25
1	3	2	4.86785	4.56929	1.69	0.37	1.32	0.62
1	2.5	13	0.468022	2.92813	0.16	0.24	-0.08	0.22
1	2.83333	13	0.823803	0	0	0.29	-0.29	0.05
1	2.88889	12	0	0	0	0	0	0
1	3.23529	12	0.544809	15.9811	0.19	1.3	-1.11	1.09
1	3.11765	15	0	0	0	0	0	0
1	2.9375	13	0.629977	11.8562	0.22	0.96	-0.74	0.82
1	3.16667	16	0.241169	0	0	0.08	-0.08	0.02
1	2.88889	15	0	0	0	0	0	0
1	2.75	13	0	2.05986	0	0.17	-0.17	0.14
1	3.05556	15	0	6.89595	0	0.56	-0.56	0.45
1	2.88235	15	0	0	0	0	0	0
1	3.22222	16	0.428353	0.599695	0.15	0.05	0.1	0.07
1	3	11	0.750828	4.38387	0.26	0.36	-0.1	0.34
1	3.11765	5	0.588408	0	0.2	0	0.2	0.04
1	3.33333	13	4.00832	12.3147	1.39	1	0.39	1.07
1	3.35294	13	0	2.68298	0	0.22	-0.22	0.18
1	3.11765	2	0	0	0	0	0	0
1	3	16	7.21153	0	0	2.5	-2.5	0.47
1	3.3125	12	1.03669	16.6594	1.35	0.36	0.99	1.16
1	2.94444	9	0	7.56865	0.61	0	0.61	0.5
1	3.77778	15	0	9.24784	0	0.75	-0.75	0.61
1	2.94444	14	6.60376	9.1728	0.74	2.29	-1.54	1.04
2	3.33333	10	1.36587	15.3427
2	3.16667	11	3.20841	18.3372
2	3.33333	14	0.492885	16.8114
2	3.27778	9	0	8.6922
2	3.44444	14	0	0
2	2.5	4	0	15.2199
2	3.22222	8	1.61388	35.4398
2	3.33333	8	1.11759	0
2	3.55556	10	2.32859	26.1908
2	1.88889	16	6.94394	0
2	2.64706	2	0.83524	0.941116
2	2.88235	4	4.46788	1.14817
2	2.72222	12	7.0762	10.7525
2	3.35294	14	3.56185	11.2219
2	3.55556	12	0	6.74143
2	3.70588	5	2.87164	1.87437
2	3.16667	16	0	0
2	3.33333	7	9.80833	25.1089
2	2.86667	16	9.88212	20.0348
2	3.46667	15	5.76364	20.1845
2	3.11111	15	0	37.8079
2	2.73333	12	0	6.06183
2	3.44444	15	5.02637	5.48996
